# Supplementary material for: Motif-based models accurately predict cell type-specific distal regulatory elements
Source: Nat Commun. 2025 Nov 24;16:10370. doi: 10.1038/s41467-025-65362-2 (PMC12644898; doi:10.1038/s41467-025-65362-2)
Supplement: Supplementary file 3 — Supplementary Datasets 1-3 [file 41467_2025_65362_MOESM3_ESM.xlsx]

## Sheet: Contents
Table of contents
Sheet ID	Description
Supplementary Dataset 1	Motif IDs and consensus sequences implanted in muscle enhancer for luciferase assay
Supplementary Dataset 2	SRE sequences used in luciferase assay
Supplementary Dataset 3	SRE activity values

## Sheet: Supplementary Dataset 1
Cell_line	motif_id	consensus_sequence
Gm12878	GM.5.0.IRF.0009	AACGAAACCGAAACT
Gm12878	GM.5.0.Homeodomain.0033	TCTCAAGTG
Gm12878	GM.5.0.C2H2_ZF.0178	AAAGTGAT
Gm12878	GM.5.0.IRF.0018	TTCACTT
Gm12878	GM.5.0.Runt.0001	TGTGGTT
Hep-G2	GM.5.0.Nuclear_receptor.0056	GGTTCAAAGTCCA
Hep-G2	GM.5.0.Forkhead.0057	AAAGGTCAA
Hep-G2	GM.5.0.Sox.0015	AAAGATCAAAGG
Hep-G2	GM.5.0.Nuclear_receptor.0133	AAGTCCAGT
Hep-G2	GM.5.0.Nuclear_receptor.0132	GGTCAAAGGTCA

## Sheet: Supplementary Dataset 2
id	SRE	SRE_with_overhangs
SRE11_Gm12878	TTTTGCCAGCTGGTTCTCAAGTGGTAGAACGAAACCGAAACTATGTTAAAAATTACTGTCACTCTTCCGCCTGCTACTAAAGTGATTTATTTTAAAGTGATGCACCTGCTGTTACTGTGGTTTTGAGTTACAGTCTCAAGTGGCATTTCACACATGAACGAAACCGAAACTGTAATTTAATAAGGTGTGGTTTTAGTTCCCATGACAATGTACTAGATATTTCACTTTATCCCATTTTCACTTGAGGGTTAAAGTGGTTT	TTCTCTGGCCTAACTGGCCGTTTTGCCAGCTGGTTCTCAAGTGGTAGAACGAAACCGAAACTATGTTAAAAATTACTGTCACTCTTCCGCCTGCTACTAAAGTGATTTATTTTAAAGTGATGCACCTGCTGTTACTGTGGTTTTGAGTTACAGTCTCAAGTGGCATTTCACACATGAACGAAACCGAAACTGTAATTTAATAAGGTGTGGTTTTAGTTCCCATGACAATGTACTAGATATTTCACTTTATCCCATTTTCACTTGAGGGTTAAAGTGGTTTCCTCGAGGATATCAAGATCT
SRE18_Gm12878	TTTTGCCAGCAAAGTGATTGGTGTATCTCAAGTGGATGTTATTCACTTAAAATTAAAAGTGATCTGTCACTCTTCCGCCTGCTACTTTATTCACTTTTTTGCACCTGCTGTGGTTTGTTACTTCTCAAGTGTGAGTTACAGGCATTTCACACATGGTAATTTAATAAGGTAACGAAACCGAAACTTAGTTCCCATGTGTGGTTACAATGTACTAAACGAAACCGAAACTGATATTATCCCATTGAGGGTTAAAGTGGTTT	TTCTCTGGCCTAACTGGCCGTTTTGCCAGCAAAGTGATTGGTGTATCTCAAGTGGATGTTATTCACTTAAAATTAAAAGTGATCTGTCACTCTTCCGCCTGCTACTTTATTCACTTTTTTGCACCTGCTGTGGTTTGTTACTTCTCAAGTGTGAGTTACAGGCATTTCACACATGGTAATTTAATAAGGTAACGAAACCGAAACTTAGTTCCCATGTGTGGTTACAATGTACTAAACGAAACCGAAACTGATATTATCCCATTGAGGGTTAAAGTGGTTTCCTCGAGGATATCAAGATCT
SRE21_Gm12878	TTTTGCCAGCTGGTTCACTTTGTAGATGTTAAAAAAAGTGATATTACTGTCACTCTTCCGCTCTCAAGTGCTGTGGTTTGCTACTTTATTTTGCACCTTCACTTTGCTGTTACTTGAGTTACAGTGTGGTTGCATTTCACAACGAAACCGAAACTACATGGTAATTTAATAAGGTTAGTTCCCATGAACGAAACCGAAACTACAATTCTCAAGTGGTACTAGATAAAGTGATATTATCCCATTGAGGGTTAAAGTGGTTT	TTCTCTGGCCTAACTGGCCGTTTTGCCAGCTGGTTCACTTTGTAGATGTTAAAAAAAGTGATATTACTGTCACTCTTCCGCTCTCAAGTGCTGTGGTTTGCTACTTTATTTTGCACCTTCACTTTGCTGTTACTTGAGTTACAGTGTGGTTGCATTTCACAACGAAACCGAAACTACATGGTAATTTAATAAGGTTAGTTCCCATGAACGAAACCGAAACTACAATTCTCAAGTGGTACTAGATAAAGTGATATTATCCCATTGAGGGTTAAAGTGGTTTCCTCGAGGATATCAAGATCT
SRE22_Gm12878	TTCACTTTTTTGCCAGCAAAGTGATTGGTGTAGATGTTAAAAATTACTGTCATCTCAAGTGCTCTTCCGCCTGCTACTTTTTCACTTATTTTGCACCTCTCAAGTGTGCTTGTGGTTGTTACTTAACGAAACCGAAACTGAGTTACAGGCATTTCACACATGGTAATAAAGTGATTTAATAAGGTTAGTTCCCATAACGAAACCGAAACTGACAATGTACTAGATATTTGTGGTTATCCCATTGAGGGTTAAAGTGGTTT	TTCTCTGGCCTAACTGGCCGTTCACTTTTTTGCCAGCAAAGTGATTGGTGTAGATGTTAAAAATTACTGTCATCTCAAGTGCTCTTCCGCCTGCTACTTTTTCACTTATTTTGCACCTCTCAAGTGTGCTTGTGGTTGTTACTTAACGAAACCGAAACTGAGTTACAGGCATTTCACACATGGTAATAAAGTGATTTAATAAGGTTAGTTCCCATAACGAAACCGAAACTGACAATGTACTAGATATTTGTGGTTATCCCATTGAGGGTTAAAGTGGTTTCCTCGAGGATATCAAGATCT
SRE26_Gm12878	TTTTGCCAGCTGGTGTAGATGTTAAAAATTACTGTAACGAAACCGAAACTCTTCACTTACTCTTCCGCCTGCTACTTTATTTTGCACCTGCTGTCTCAAGTGTTACAACGAAACCGAAACTTTGAGTCTCAAGTGTTACAGGCATTTCACACATGGTAAAGTGATAATTTAATAAGGTTAGTTCCCATGACAATGTACTAGATATTATCCCATTCACTTTTGATGTGGTTGGTGTGGTTGTTAAAAGTGATAAGTGGTTT	TTCTCTGGCCTAACTGGCCGTTTTGCCAGCTGGTGTAGATGTTAAAAATTACTGTAACGAAACCGAAACTCTTCACTTACTCTTCCGCCTGCTACTTTATTTTGCACCTGCTGTCTCAAGTGTTACAACGAAACCGAAACTTTGAGTCTCAAGTGTTACAGGCATTTCACACATGGTAAAGTGATAATTTAATAAGGTTAGTTCCCATGACAATGTACTAGATATTATCCCATTCACTTTTGATGTGGTTGGTGTGGTTGTTAAAAGTGATAAGTGGTTTCCTCGAGGATATCAAGATCT
SRE16_Hepg2	CGGTTCAAAGTCCATAAGTCCAGTGGTGTAGAAAGATCAAAGGATGTTAAAAATTAAAAGATCAAAGGCTGTCACTCTTCCGCCTGCTACTTTATTTTGCACCTGCTGTTACTTGGTTCAAAGTCCAGAGGTCAAAGGTCAGTTACAGGCATTTCACAGGTCAAAGGTCACATGGTAATAAAGGTCAATTAATAAGGTTAGTAAGTCCAGTTCCCATGACAATAAAGGTCAAGTACTAGATATTATCCCATTGAGGGTTA	TTCTCTGGCCTAACTGGCCGCGGTTCAAAGTCCATAAGTCCAGTGGTGTAGAAAGATCAAAGGATGTTAAAAATTAAAAGATCAAAGGCTGTCACTCTTCCGCCTGCTACTTTATTTTGCACCTGCTGTTACTTGGTTCAAAGTCCAGAGGTCAAAGGTCAGTTACAGGCATTTCACAGGTCAAAGGTCACATGGTAATAAAGGTCAATTAATAAGGTTAGTAAGTCCAGTTCCCATGACAATAAAGGTCAAGTACTAGATATTATCCCATTGAGGGTTACCTCGAGGATATCAAGATCT
SRE17_Hepg2	CTGGTGTAGAGGTCAAAGGTCATGTTAAAAATTACTGTCACTCAAAGGTCAATTCCGCCTGCTACTTAAGTCCAGTTATTTTGGGTTCAAAGTCCACACCTGCGGTCAAAGGTCATGTTACTTGAGTTACAGGCATTTCACACATAAAGATCAAAGGGGTAATTTAAAGTCCAGTATAAAGGTCAAAAGGTAAAGATCAAAGGTAGTTCCCATGACAATGTACTAGGTTCAAAGTCCAGATATTATCCCATTGAGGGTTA	TTCTCTGGCCTAACTGGCCGCTGGTGTAGAGGTCAAAGGTCATGTTAAAAATTACTGTCACTCAAAGGTCAATTCCGCCTGCTACTTAAGTCCAGTTATTTTGGGTTCAAAGTCCACACCTGCGGTCAAAGGTCATGTTACTTGAGTTACAGGCATTTCACACATAAAGATCAAAGGGGTAATTTAAAGTCCAGTATAAAGGTCAAAAGGTAAAGATCAAAGGTAGTTCCCATGACAATGTACTAGGTTCAAAGTCCAGATATTATCCCATTGAGGGTTACCTCGAGGATATCAAGATCT
SRE24_Hepg2	CTGGTGTAGATGTTAAAAGTCCAGTAAAAAGGTCAAATTACTGTCACTCAAAGATCAAAGGTTCCGCCTGCTACTTTATTTGGTTCAAAGTCCATGCAGGTCAAAGGTCACCAAAGATCAAAGGTGCGGTCAAAGGTCATGTTACTTGAGAAAGGTCAATTACAGGCATTTCACACATGGTAATTTAATAAGGTTAGTTCCCATGACAATGTACTAGATATAAGTCCAGTTATGGTTCAAAGTCCACCCATTGAGGGTTA	TTCTCTGGCCTAACTGGCCGCTGGTGTAGATGTTAAAAGTCCAGTAAAAAGGTCAAATTACTGTCACTCAAAGATCAAAGGTTCCGCCTGCTACTTTATTTGGTTCAAAGTCCATGCAGGTCAAAGGTCACCAAAGATCAAAGGTGCGGTCAAAGGTCATGTTACTTGAGAAAGGTCAATTACAGGCATTTCACACATGGTAATTTAATAAGGTTAGTTCCCATGACAATGTACTAGATATAAGTCCAGTTATGGTTCAAAGTCCACCCATTGAGGGTTACCTCGAGGATATCAAGATCT
SRE7_Hepg2	CTGGTGTAAAGGTCAAAGATGGGTCAAAGGTCATTAAAAAAGATCAAAGGAATTACTGTCACTCTTGGTTCAAAGTCCACCGCCTGCTACTTTATAAGTCCAGTTTTGCACCTGCTAAAGGTCAAGAAAGATCAAAGGTTACTTGAGAAGTCCAGTTTACAGGCATTTCACACATGGTAATTGGTTCAAAGTCCATAATAAGGTTAGTTCCCATGACAATGGTCAAAGGTCAGTACTAGATATTATCCCATTGAGGGTTA	TTCTCTGGCCTAACTGGCCGCTGGTGTAAAGGTCAAAGATGGGTCAAAGGTCATTAAAAAAGATCAAAGGAATTACTGTCACTCTTGGTTCAAAGTCCACCGCCTGCTACTTTATAAGTCCAGTTTTGCACCTGCTAAAGGTCAAGAAAGATCAAAGGTTACTTGAGAAGTCCAGTTTACAGGCATTTCACACATGGTAATTGGTTCAAAGTCCATAATAAGGTTAGTTCCCATGACAATGGTCAAAGGTCAGTACTAGATATTATCCCATTGAGGGTTACCTCGAGGATATCAAGATCT
SRE9_Hepg2	CTGGGTCAAAGGTCAGTGTAGATGAAAGGTCAATTAAAAATTACTGTCACTCTTCCAAAGGTCAAGCCTGCTACTTTAAAAGATCAAAGGTTTTGCACCTGGTCAAAGGTCAGCTGTTACTTGAGTTACGGTTCAAAGTCCAAGGCATTTCACAAGTCCAGTACATGGTAATTTAATAAAGATCAAAGGAAGGTTGGTTCAAAGTCCAAGTTCCCATGACAATGTACTAGATATTAAGTCCAGTATCCCATTGAGGGTTA	TTCTCTGGCCTAACTGGCCGCTGGGTCAAAGGTCAGTGTAGATGAAAGGTCAATTAAAAATTACTGTCACTCTTCCAAAGGTCAAGCCTGCTACTTTAAAAGATCAAAGGTTTTGCACCTGGTCAAAGGTCAGCTGTTACTTGAGTTACGGTTCAAAGTCCAAGGCATTTCACAAGTCCAGTACATGGTAATTTAATAAAGATCAAAGGAAGGTTGGTTCAAAGTCCAAGTTCCCATGACAATGTACTAGATATTAAGTCCAGTATCCCATTGAGGGTTACCTCGAGGATATCAAGATCT

## Sheet: Supplementary Dataset 3
Replicate 1
HepG2 Cells		Template baground	HSL1 (SRE16_HepG2 )	HSL2 (SRE17_HepG2)	HSL3 (SRE24_HepG2)	HSL5 (SRE7_HepG2)	HSL6 (SRE9_HepG2)	GSL1 (SRE11_Gm12878)	GSL2 (SRE18_Gm12878)	GSL3 (SRE21_Gm12878)	GSL4 (SRE22_Gm12878)	GSL6 (SRE26_Gm12878)
	Fluc Ct	30.8329	23.0617	23.1341	22.9801	22.897	16.7403	24.2548	21.5481	24.2527	23.9739	22.026
	Fluc Ct	30.1707	22.8182	23.2411	23.2168	22.7364	16.7021	23.8755	21.4633	24.1624	23.3707	21.3779
	Fluc Ct	30.3906	22.7527	23.1239	22.7994	22.4066	16.5943	24.0981	21.4741	24.1934	23.5427	21.4443
	Avg Fluc Ct	30.4647	22.8775	23.1663	22.9988	22.68	16.6789	24.0761	21.4952	24.2028	23.6291	21.6161
	Rluc Ct	29.0727	28.0132	28.3809	27.2732	25.9867	23.5282	25.6427	25.8996	25.8976	25.813	23.9604
	Rluc Ct	28.8647	27.9665	28.5242	30.7755	25.8486	23.4353	25.4899	25.8267	25.6855	25.8911	23.9907
	Rluc Ct	28.7137	28.1233	28.3883	28.7198	25.8252	23.5008	25.7196	25.8877	25.7531	26.0571	24.1042
	Avg Rluc	28.8837	28.0343	28.4311	28.9228	25.8868	23.4881	25.6174	25.8714	25.7787	25.9204	24.0184
	dct	1.58101	-5.15678	-5.26478	-5.92402	-3.20684	-6.80921	-1.5413	-4.37619	-1.5759	-2.29125	-2.40235
	ddct		-6.7378	-6.84579	-7.50503	-4.78785	-8.39023	-3.12231	-5.9572	-3.15691	-3.87227	-3.98336
	Fold Change		106.728	115.024	181.652	27.6241	335.513	8.70781	62.1292	8.91917	14.6443	15.8165
Replicate 1
Gm12878 cells		Template baground	HSL1 (SRE16_HepG2 )	HSL2 (SRE17_HepG2)	HSL3 (SRE24_HepG2)	HSL5 (SRE7_HepG2)	HSL6 (SRE9_HepG2)	GSL1 (SRE11_Gm12878)	GSL2 (SRE18_Gm12878)	GSL3 (SRE21_Gm12878)	GSL4 (SRE22_Gm12878)	GSL6 (SRE26_Gm12878)
	Fluc Ct	22.904	22.3652	23.0652	21.8496	21.9108	22.4756	20.8498	19.1699	22.0821	20.7482	20.7746
	Fluc Ct	22.9332	22.4702	22.7512	21.5776	23.333	22.5906	20.8617	18.9013	22.0537	20.6526	20.9167
	Fluc Ct	22.8238	22.332	23.0599	21.6132	21.7913	22.5397	20.8217	19.2194	21.9812	20.457	20.6825
	Avg Fluc Ct	22.887	22.3892	22.9587	21.6801	22.345	22.5353	20.8444	19.0969	22.039	20.6193	20.7913
	Rluc Ct	24.8706	24.1578	24.8126	24.1731	23.6222	24.384	25.3974	23.8287	24.8236	23.9218	24.3108
	Rluc Ct	24.7246	24.2664	24.6368	24.1264	23.821	24.6133	25.3246	23.9005	24.9155	23.5785	24.383
	Rluc Ct	24.7155	24.1979	24.5991	23.952	23.7045	24.5647	25.4009	23.9088	24.9885	23.6077	24.418
	Avg Rluc	24.7703	24.2074	24.6828	24.0838	23.7159	24.5207	25.3743	23.8793	24.9092	23.7027	24.3706
	dct	-1.88328	-1.81821	-1.72407	-2.40368	-1.37092	-1.98535	-4.5299	-4.78246	-2.87018	-3.08338	-3.57934
	ddct		0.0650651	0.159204	-0.520406	0.51236	-0.102077	-2.64663	-2.89918	-0.986907	-1.20011	-1.69606
	Fold Change		0.955902	0.895519	1.43436	0.701074	1.07332	6.26201	7.46005	1.98193	2.29756	3.24015
Replicate 2
HepG2 Cells		Template baground	HSL1 (SRE16_HepG2 )	HSL2 (SRE17_HepG2)	HSL3 (SRE24_HepG2)	HSL5 (SRE7_HepG2)	HSL6 (SRE9_HepG2)	GSL1 (SRE11_Gm12878)	GSL2 (SRE18_Gm12878)	GSL3 (SRE21_Gm12878)	GSL4 (SRE22_Gm12878)	GSL6 (SRE26_Gm12878)
	Fluc Ct	29.2029	20.6165	25.25	22.571	22.943	23.6614	28.3029	24.8544	29.1982	25.2188	27.676
	Fluc Ct	30.8694	20.2895	25.1279	22.5687	22.9771	23.8452	27.8421	24.5232	28.7828	24.8165	27.4838
	Fluc Ct	29.0016	20.2965	25.2141	22.4372	22.8415	23.6095	27.7803	24.5698	29.0076	24.9144	27.5162
	Avg Fluc Ct	29.6913	20.4009	25.1974	22.5256	22.9205	23.7054	27.9751	24.6491	28.9962	24.9832	27.5587
	Rluc Ct	30.3986	25.3193	29.3788	25.9357	26.5984	28.4904	28.2971	28.6068	30.029	25.6699	28.245
	Rluc Ct	30.3393	25.007	29.3371	25.8508	26.5348	29.3452	28.2516	28.4167	29.957	25.6527	28.0092
	Rluc Ct	29.8346	25.0705	29.0064	25.7745	26.4965	28.6308	28.0441	28.5594	29.9965	25.7858	28.1739
	Avg Rluc	30.1908	25.1322	29.2408	25.8536	26.5432	28.8221	28.1976	28.5276	29.9942	25.7028	28.1427
	dct	-0.499522	-4.73139	-4.04341	-3.32801	-3.62272	-5.11676	-0.2225	-3.87851	-0.997962	-0.719573	-0.584033
	ddct		-4.23187	-3.54389	-2.82849	-3.1232	-4.61724	0.277023	-3.37899	-0.49844	-0.22005	-0.084511
	Fold Change		18.7896	11.6632	7.10328	8.71315	24.543	0.825292	10.4034	1.41269	1.16477	1.06033
Replicate 1
Gm12878 cells		Template baground	HSL1 (SRE16_HepG2 )	HSL2 (SRE17_HepG2)	HSL3 (SRE24_HepG2)	HSL5 (SRE7_HepG2)	HSL6 (SRE9_HepG2)	GSL1 (SRE11_Gm12878)	GSL2 (SRE18_Gm12878)	GSL3 (SRE21_Gm12878)	GSL4 (SRE22_Gm12878)	GSL6 (SRE26_Gm12878)
	Fluc Ct	24.0908	26.5087	25.5363	24.4835	26.9069	26.761	22.2359	22.1535	23.2616	23.5542	28.394
	Fluc Ct	24.4029	26.4818	25.3282	24.5647	27.0261	26.9789	22.184	22.1019	23.1352	23.6088	28.0662
	Fluc Ct	24.1593	26.4512	25.2561	24.345	26.9149	26.8494	22.3059	22.1675	23.1195	23.6424	27.9302
	Avg Fluc Ct	24.2177	26.4806	25.3735	24.4644	26.9493	26.8631	22.242	22.141	23.1721	23.6018	28.1301
	Rluc Ct	26.5708	27.5384	25.6056	26.0272	27.0375	27.4241	26.2874	25.9945	25.7881	26.7615	30.9081
	Rluc Ct	26.3743	27.6533	25.7282	26.3083	27.0509	30.4011	26.0347	25.7477	25.7531	26.617	30.036
	Rluc Ct	26.3848	27.5287	25.7141	26.1172	26.9436	27.0903	26.0045	25.8364	25.8799	26.77	30.0686
	Avg Rluc	26.4433	27.5734	25.6826	26.1509	27.0107	28.3052	26.1089	25.8595	25.807	26.7162	30.3376
	dct	-2.22563	-1.09288	-0.309104	-1.68652	-0.0613589	-1.44209	-3.86689	-3.71853	-2.63493	-3.11442	-2.20745
	ddct		1.13274	1.91652	0.539102	2.16427	0.783537	-1.64126	-1.4929	-0.4093	-0.888797	0.0181776
	Fold Change		0.456048	0.264892	0.688199	0.223095	0.580941	3.11938	2.81454	1.32804	1.85163	0.987479
